# Supplementary material for: Biofabrication for complex tissue regeneration: a scoping review of translational gaps in craniomaxillofacial reconstruction
Source: Front Oral Health. 2026 May 28;7:1812860. doi: 10.3389/froh.2026.1812860 (PMC13253785; doi:10.3389/froh.2026.1812860)
Supplement: Supplementary file 1 [file Table1.xlsx]

## Sheet: Supplementary Table S1
S.No	Author (Year)	Country	Target Tissue	Anatomical Site	Engineering Complexity	Translational Phase	Bioprinting Strategy	Cell Source	Fabrication Technique	Construct Composition	Biomaterial class	Key Outcome
1	Anderson M et al. (2022)	USA	Bone	Alveolar bone	Level I	In Vitro	Scaffold-Assisted	aBMSCs	Extrusion-based	Hydroxyapatite/α-TCP scaffold	Ceramic	High biocompatibility; Clinically accurate fit for alveolar defects
2	Çelebi-Saltik B et al. (2024)	Turkey	Bone	Not Specified	Level I	In Vitro	Scaffold-Assisted	DPSCs	FDM	Polyurethane scaffold + Boric Acid coating	SyntheticPolymer	Enhanced osteogenic differentiation of DPSCs; increased calcium accumulation & osteogenic markers (OCN, DSPP)
3	Chimene D et al. (2020)	USA	Bone	Craniofacial	Level I	In Vitro	Cell-Laden	hMSCs	Extrusion-based	GelMA/kCA/nSi bioink	NaturalPolymer-CeramicComposite	Growth factor-free osteoinduction & mineralization; high printability
4	Dalfino S et al. (2025)	Netherlands	Bone	Mandible	Level I	In Vitro	Scaffold-Assisted	hMSCs	Extrusion-based	PCL/β-TCP scaffold	Synthetic-CeramicComposite	Enhanced osteogenic differentiation dependent on pore geometry; diamond=higher ALP/collagen, star=higher mineralization
5	Duquesne J et al. (2025)	Belgium	Bone	Not Specified	Level I	In Vitro	Cell-Laden	DPSCs	Volumetric bioprinting	GelNBNBSH bioink	NaturalPolymer	Enhanced osteogenic differentiation of DPSCs; superior to GelMA
6	Fahimipour F et al. (2018)	USA	Bone	Craniofacial	Level I	In Vitro	Scaffold-Assisted	DPSCs	Extrusion-based	β-TCP scaffold + Collagen matrix	Ceramic-NaturalPolymerComposite	Enhanced osteogenic differentiation; highest ALP activity on β-TCP/Collagen construct
7	Jeong HJ et al. (2020)	South Korea	Bone	Alveolar bone	Level I	In Vitro	Scaffold-Assisted	Saos-2 cells	Extrusion-based	PCL/HA/β-TCP hybrid scaffold	Synthetic-CeramicComposite	Enhanced proliferation and ALP activity; good porosity and osteoconductivity; proposed for dental implant context
8	Jiang Y et al. (2022)	China	Bone	Craniofacial	Level I	In Vitro	Cell-Laden	MSCs	Extrusion-based	GelMA/GO composite bioink	NaturalPolymer-CarbonComposite	Enhanced osteogenic differentiation of MSCs; increased ALP activity & osteogenic markers
9	Li Q et al. (2019)	China	Bone	Alveolar bone	Level I	In Vitro	Scaffold-Assisted	hBMSCs	Extrusion-based	Collagen + nHAp/DBB scaffold	NaturalPolymer-CeramicComposite	Supported hBMSC osteogenic differentiation; nHAp/Collagen showed superior mechanical properties
10	Lin TJ et al. (2022)	Taiwan	Bone	Not Specified	Level I	In Vitro	Cell-Laden	hPDLs	Extrusion-based	FGelMa bioink + Calcium Silicate	NaturalPolymer-CeramicComposite	Enhanced osteogenic differentiation of hPDLs, further amplified by applied tensile force
11	Moreno Florez AI et al. (2023)	Colombia	Bone	Calvaria	Level I	In Vitro	Scaffold-Assisted	SaOS-2 cells	Extrusion-based	Wollastonite scaffold + Propolis	Ceramic-NaturalPolymerComposite	Antibacterial activity and osteoinductive potential demonstrated
12	Sakthiabirami K et al. (2021)	South Korea	Bone	Not Specified	Level I	In Vitro	Scaffold-Assisted	hDPCs	Extrusion-based	Zirconia scaffold + Zn-HAp/glass composite coating	CeramicComposite	Enhanced osteogenic differentiation and mechanical strength for load-bearing bone regeneration
13	Tian Y et al. (2021)	China	Bone	Not Specified	Level I	In Vitro	Cell-Laden	hPDLSCs	Extrusion-based	SA/Gel/nHAp bioink	NaturalPolymer-CeramicComposite	Enhanced osteogenic differentiation of hPDLSCs
14	Wang W et al. (2023)	China	Bone	Alveolar bone	Level I	In Vitro	Cell-Laden	DPSCs	Extrusion-based	GelMA bioink	NaturalPolymer	Enhanced osteogenic differentiation of gene-modified DPSCs
15	Ahlfeld T et al. (2021)	Germany	Bone	Alveolar bone	Level I	Preclinical (Small animal)	Scaffold-Assisted	rMSCs	Extrusion-based	CPC scaffold + fibrin/rMSCs	Ceramic-NaturalPolymerComposite	Fibrin acted as cell delivery system; promoted bone formation from defect margins; partial scaffold resorption
16	Dubey N et al. (2020)	USA	Bone	Calvaria	Level I	Preclinical (Small animal)	Cell-Laden	DPSCs	Inkjet-based	ECM peptide/AMP bioink	NaturalPolymer	Growth factor-free bone regeneration; enhanced osteogenic differentiation & mineralization
17	Gong H et al. (2022)	China	Bone	Alveolar bone	Level I	Preclinical (Small animal)	Scaffold-Assisted	MC3T3-E1 pre-osteoblasts	Extrusion-based	Nacre/PU/POSS composite scaffold	Natural-SyntheticPolymerComposite	Reduced alveolar bone resorption and promoted new bone formation in tooth extraction sockets
18	Herberg et al. (2014)	USA	Bone	Calvaria	Level I	Preclinical (Small animal)	Scaffold-Assisted	Host cell recruitment	Inkjet-based	ADM scaffold + BMP-2/SDF-1β/TGF-β1	NaturalPolymer	SDF-1β co-delivery augmented BMP-2-induced bone repair
19	Hindi OA et al. (2025)	Turkey	Bone	Calvaria	Level I	Preclinical (Small animal)	Cell-Laden	Autologous ADSCs	In Situ Bioprinting	Hydrogel bioink + ADSCs	NaturalPolymer	Enhanced bone regeneration and bone-material integration in live animal model
20	Kang Y et al. (2023)	China	Bone	Craniofacial	Level I	Preclinical (Small animal)	Cell-Free	hASC exosomes	Extrusion-based	dECM/Gel/QCS/nHAp hybrid scaffold	NaturalPolymer-CeramicComposite	Enhanced angiogenesis and osteogenesis via exosome delivery; good antibacterial activity
21	Keriquel et al. (2017)	France	Bone	Calvaria	Level I	Preclinical (Small animal)	Cell-Laden	mBMSCs	LAB	Col + nHAp	NaturalPolymer-CeramicComposite	Enhanced bone regeneration with specific cell patterning (disk geometry)
22	Kérourédan O et al. (2019)	France	Bone	Calvaria	Level I	Preclinical (Small animal)	Hybrid	HUVECs, SCAPs	LAB	Collagen scaffold + VEGF	NaturalPolymer	Patterned in situ printing enhanced vascularization (+567.8%) & bone regeneration (+748.5%)
23	Kuss MA et al. (2017)	USA	Bone	Craniofacial	Level I	Preclinical (Small animal)	Hybrid	SVFC	Extrusion-based	Me-HA/Me-Gel bioink + PCL/HAp scaffold	Synthetic-Natural-CeramicComposite	Enhanced formation of perfused microvessels with host integration; hypoxia promoted vascularization
24	Lee H et al. (2024)	USA	Bone	Mandible	Level I	Preclinical (Small animal)	Scaffold-Assisted	Host cell recruitment	Extrusion-based	PCL/TCP scaffold	Synthetic-CeramicComposite	Enhanced bone regeneration and vascularization; 95.9% mature bone at 12 months
25	Li C et al. (2022)	China	Bone	Mandible	Level I	Preclinical (Small animal)	Scaffold-Assisted	Host cell recruitment	Extrusion-based	COL/SF/nHAp scaffold + KSL-W@PLGA microspheres	NaturalPolymer-CeramicComposite	Promoted bone repair in infected mandibular defects; antibacterial properties
26	Liu H et al. (2022)	China	Bone	Alveolar bone	Level I	Preclinical (Small animal)	Scaffold-Assisted	Host cell recruitment	Extrusion-based	Silk Fibroin/Collagen/HAp scaffold + rh-EPO	NaturalPolymer-CeramicComposite	Promoted reconstruction of mandibular bone defects via host osteoblast recruitment
27	Ma Y et al. (2017)	China	Bone	Alveolar bone	Level I	Preclinical (Small animal)	Cell-Laden	PDLSCs	Inkjet-based	GelMA/PEGDA bioink	Natural-SyntheticPolymerComposite	Maximal new bone formation in vivo with PDLSCs
28	Moncal KK et al. (2021)	USA	Bone	Calvaria	Level I	Preclinical (Small animal)	Hybrid	rBMSCs, rDFs	Extrusion + Droplet-based	Chitosan-βGP-collagen-nHAp/rhBMP-2	NaturalPolymer-CeramicComposite	Successful reconstruction of composite craniomaxillofacial defects with stratified tissue organization
29	Moncal KK et al. (2022)	USA	Bone	Calvaria	Level I	Preclinical (Small animal)	Cell-Laden	rBMSCs	Extrusion-based	Chitosan-βGP-collagen-nHAp + CS-NPs(pBMP-2/pPDGF-B)	NaturalPolymer-CeramicComposite	Controlled co-delivery of growth factors enhanced bone regeneration (40% BV/TV)
30	Moncal KK et al. (2019)	USA	Bone	Calvaria	Level I	Preclinical (Small animal)	Scaffold-Assisted	rBMSCs	Extrusion-based	PCL/PLGA/HAp scaffold + collagen/miR-148b	Synthetic-CeramicComposite	Enhanced osteogenesis & near-complete bone repair with transfected cells
31	Moss SM et al. (2022)	USA	Bone	Craniofacial	Level I	Preclinical (Small animal)	Cell-Laden	MSCs, Human adipose microvessels	Extrusion-based	PCL/PLGA/HAp scaffold + collagen/miR-148b	NaturalPolymer	Ossification with vascular leash recruitment and mineralization
32	Park JY et al. (2015)	South Korea	Bone	Not Specified	Level I	Preclinical (Small animal)	Cell-Laden	DPSCs	Extrusion-based	PCL framework + Collagen/Alginate-Gelatin hydrogels + BMP-2/VEGF	Synthetic-NaturalPolymerComposite	Spatiotemporal control of BMP-2/VEGF enhanced vascularization & large-volume bone regeneration
33	Qin H et al. (2022)	China	Bone	Mandible	Level I	Preclinical (Small animal)	Scaffold-Assisted	Not Stated	SLA/DLP	Magnesium-substituted calcium silicate	Ceramic	600 μm pore size optimized bone regeneration
34	Roskies MG et al. (2017)	Canada	Bone	Mandible	Level I	Preclinical (Small animal)	Scaffold-Assisted	ADSCs	SLS	PEKK polymer	SyntheticPolymer	Significant bone ingrowth and integration over 20 weeks; enhanced mechanical properties
35	Safiaghdam H et al. (2023)	Iran	Bone	Calvaria	Level I	Preclinical (Small animal)	Scaffold-Assisted	rBMSCs	FDM	PCL/β-TCP/nanoMgO scaffold	Synthetic-CeramicComposite	Enhanced bone regeneration and angiogenesis
36	Smith DM et al. (2012)	USA	Bone	Calvaria	Level I	Preclinical (Small animal)	Scaffold-Assisted	Host cell recruitment	Inkjet-based	ADM scaffold + BMP-2	NaturalPolymer	Direct apposition of BMP-2 to osteoprogenitor source (dura) is critical for bone formation
37	Tan G et al. (2022)	China	Bone	Mandible	Level I	Preclinical (Small animal)	Scaffold-Assisted	rBMSCs	Extrusion-based	Gel/SA/58sBG scaffold + ECM	NaturalPolymer	Enhanced bone regeneration and angiogenesis; RAOEC-ECM scaffold showed strongest effect
38	Tang H et al. (2022)	China	Bone	Alveolar bone	Level I	Preclinical (Small animal)	Cell-Laden	HERS cells, DPCs	Extrusion-based	GelMA bioink	NaturalPolymer	Promoted alveolar bone regeneration via epithelial-mesenchymal interaction
39	Touya N et al. (2022)	France	Bone	Calvaria	Level I	Preclinical (Small animal)	Cell-Laden	SCAPs	LAB	Collagen + Tricalcium silicate bioink	NaturalPolymer-CeramicComposite	Increased bone volume fraction but incomplete regeneration
40	Wang MM et al. (2019)	USA	Bone	Calvaria & Alveolar bone	Level I	Preclinical (Small animal)	Scaffold-Assisted	Host cell recruitment	Extrusion-based	β-TCP bioceramic + Dipyridamole	Ceramic	Significant, organized bone regeneration comparable to autograft; craniofacial growth preserved
41	Wang W et al. (2024)	China	Bone	Calvaria	Level I	Preclinical (Small animal)	Cell-Laden	DPSCs	Extrusion-based	GelMA bioink	NaturalPolymer	Enhanced osteogenic differentiation and cranial bone regeneration; 10% GelMA optimal
42	Zhang W et al. (2020)	China	Bone	Mandible	Level I	Preclinical (Small animal)	Hybrid	MSCs, HUVECs	Extrusion-based	PCL/TCP scaffold + Me-HA/Me-Gel/Resveratrol/Strontium	Synthetic-CeramicComposite	Promoted MSC osteogenesis, angiogenesis, osteoclast inhibition, and in vivo bone regeneration
43	Zhu Y et al. (2023)	China	Bone	Calvaria	Level I	Preclinical (Small animal)	Cell-Laden	PDLSCs	Extrusion-based	GelMA bioink	NaturalPolymer	Enhanced osteogenic differentiation and bone regeneration via ephrinB2/EphB4 signaling
44	Abramowicz S et al. (2021)	USA	Bone	TMJ Condyle	Level I	Preclinical (Large animal)	Scaffold-Assisted	Host cell recruitment	SLS	PCL scaffold + BMP-2	Synthetic-CeramicComposite	New bone formation; Reconstructed condyle height 68-78% of control; Stiffness was 20-45% of contro
45	Deng L et al. (2025)	China	Bone	Alveolar bone	Level I	Preclinical (Large animal)	Scaffold-Assisted	Host-derived cells	DLP	A-W bioactive glass scaffold	Ceramic	Successful hard tissue reconstruction with excellent integration; enhanced osteogenic differentiation
46	Iezzi G et al. (2021)	Italy	Bone	Maxillary Sinus	Level I	Preclinical (Large animal)	Scaffold-Assisted	oAEC, oAFMSC	Extrusion-based	HA/β-TCP scaffold	Ceramic	New bone formation and osseointegration with dental implants; 37.5% exposure rate led to inflammation/failure
47	Kim H et al. (2025)	South Korea	Bone	Alveolar bone	Level I	Preclinical (Large animal)	Scaffold-Assisted	Host cell recruitment	Extrusion-based	PCL scaffold + Alginate/Gelatin bioink with functionalized nanoparticles	Synthetic-NaturalPolymerComposite	Enhanced bone and scaffold thickness with oAEC seeding; new bone formation via osteoconduction
48	Park SA et al. (2018)	South Korea	Bone	Alveolar bone	Level I	Preclinical (Large animal)	Scaffold-Assisted	Not Stated	Extrusion-based	PCL scaffold + β-TCP powder	Synthetic-CeramicComposite	Enhanced bone regeneration with specific/sustained drug release; highest bone volume density
49	Yan et al. (2023)	China	Bone	Mandible	Level I	Preclinical (Large animal)	Scaffold-Assisted	Not Stated	Extrusion-based	PGS scaffold	SyntheticPolymer	Maintained defect space and promoted bone regeneration
50	Zhang B et al. (2023)	China	Bone	Mandible	Level I	Preclinical (Large animal)	Scaffold-Assisted	Not Stated	DLP + SLM	CSi-Mg6 bioceramic + Titanium mesh	Ceramic-MetalComposite	Enhanced new bone formation
51	Yan Y et al. (2019)	China	Bone	Calvaria	Level I	Preclinical (Small animal)	Cell-Laden	mBMSCs	Self-assembled hydrogel	Silk Fibroin hydrogel + NapFFRGD peptide	NaturalPolymer	Enhanced osteogenesis and mechanical support for large mandibular defects
52	Dufour A et al. (2025)	France	Cartilage	TMJ Disc	Level I	In Vitro	Scaffold-Assisted	MSCs	Electrospinning	Polymer fiber scaffold + MSC spheroids	SyntheticPolymer	Enhanced osteogenic differentiation of mBMSCs and accelerated bone regeneration in vivo
53	Legemate K et al. (2016)	Netherlands	Cartilage	TMJ Disc	Level I	In Vitro	Scaffold-Assisted	MSCs	Extrusion-based	PCL scaffold + Collagen hydrogel + PLGA microspheres (CTGF/TGFβ3)	Synthetic-NaturalPolymerComposite	Mimicked native TMJ fibrocartilage organization and ECM
54	Moura C et al. (2020)	Portugal	Cartilage	TMJ Disc	Level I	In Vitro	Scaffold-Assisted	Not Stated	Extrusion-based + Photopolymerization	PCL scaffold + PEGDA hydrogel	SyntheticPolymer	Region-specific fibrocartilage with improved mechanical/biochemical properties
55	Tarafder S et al. (2016)	USA	Cartilage	TMJ Disc	Level I	Preclinical (Small animal)	Scaffold-Assisted	Human bone marrow MSCs; Rabbit synovial MSCs	Extrusion-based	PCL microfibers + PLGA microspheres (CTGF/TGFβ3)	SyntheticPolymer	Multi-material approach (PCL + PEGDA core) achieved compressive properties similar to native TMJ disc
56	Yi P et al. (2021)	China	Cartilage	TMJ Disc	Level I	Preclinical (Small animal)	Scaffold-Assisted	Chondrocytes, Fibroblasts	Extrusion-based	PCL/PU scaffold + dECM hydrogel	Synthetic-NaturalPolymerComposite	Promoted fibrocartilaginous regeneration and prevented arthritis
57	Zopf DA et al. (2015)	USA	Cartilage	Nasal/Auricular	Level I	Preclinical (Large animal)	Scaffold-Assisted	Chondrocytes	SLS	PCL scaffold + Hyaluronic acid/Collagen hydrogel	Synthetic-NaturalPolymerComposite	Enhanced ECM production and fibrocartilaginous tissue formation
58	Bayram C et al. (2024)	Turkey	Multi-Tissue Constructs	Bone & Dental Tissue	Level III	In Vitro	Scaffold-Assisted	DPSCs	Microfluidic fabrication	Gelatin-nHAp scaffold	Synthetic-CeramicComposite	Native-appearing cartilaginous growth in vitro; Complete soft tissue ingrowth in vivo
59	Chen N et al. (2022)	China	Multi-Tissue Constructs	Bone & Cartilage	Level III	In Vitro	Scaffold-Assisted	DPSCs	Extrusion-based	Silk fibroin-based scaffold	NaturalPolymer	Enhanced osteogenic differentiation of DPSCs; high porosity (≈64%); good cell viability
60	Chen J et al. (2023)	China	Multi-Tissue Constructs	Teeth, Mandible	Level III	Preclinical (Large animal)	Scaffold-Assisted	rBMMSCs	FDM	HAp/PEEK composite scaffold	Synthetic-CeramicComposite	Good cytocompatibility; tunable mechanical properties; supported DPSC proliferation
61	Dutta SD et al. (2021)	South Korea	Multi-Tissue Constructs	Bone & Root (Apical Papilla)	Level III	In Vitro	Cell-Laden	SCAPs	Extrusion-based	Poloxamer-407 bioink + PAI-1	SyntheticPolymer	Enhanced osteogenic/odontogenic differentiation with EMF stimulation
62	Macalester W et al. (2024)	UK	Multi-Tissue Constructs	Dentine-Bone Interface	Level III	In Vitro	Cell-Laden	hMSCs	Extrusion-based	Alginate/Pluronic-F127 bioink + Dentine/βTCP substrates	NaturalPolymer-CeramicComposite	Dentine surface induced osteogenic differentiation and long-range ECM maturation
63	Zhang S. et al. (2022)	China	Multi-Tissue Constructs	Gingiva and Alveolar Bone	Level III	Preclinical (Small animal)	Cell-Laden	Human GFs, Human BMSCs	Extrusion-based	Alginate/Gelatin bioink (soft layer) + Alginate/Gelatin/nHAp bioink (hard layer)	NaturalPolymer-CeramicComposite	Bilayered "lock-key" construct; high viability; enhanced osteogenesis; improved in vivo integration for ridge preservation.
64	Kang HW et al. (2016)	USA	Multi-Tissue Constructs	Mandible, Calvaria, Ear, Muscle	Level III	Preclinical (Small animal)	Hybrid	hAFSCs, Chondrocytes, Myoblasts	Extrusion-based	Gelatin-Fibrinogen-HA-Glycerol bioink + PCL/TCP framework	Natural-Synthetic-CeramicComposite	Fabricated human-scale vascularized bone & cartilage constructs with structural integrity; muscle with nerve integration
65	Kim K et al. (2010)	South Korea	Multi-Tissue Constructs	Tooth & Periodontium	Level III	Preclinical (Small animal)	Scaffold-Assisted	Host cell recruitment	Extrusion-based	PCL/HAp scaffold + SDF1/BMP7	NaturalPolymer-CeramicComposite	Regenerated tooth-like structures with periodontal integration; enhanced cell homing & angiogenesis
66	Wang F et al. (2017)	China	Multi-Tissue Constructs	TMJ (Condyle and cartilage)	Level III	Preclinical (Small animal)	Hybrid	Minipig BMSCs, Chondrocytes	FDM	PCL/HAp + PGA/PLA scaffolds	Synthetic-CeramicComposite	Regenerated mature cartilage-like tissue; cell sheet yielded uniform distribution without residual fibers
67	Zhu M et al. (2025)	China	Multi-Tissue Constructs	Calvaria, vascular and nerve	Level III	Preclinical (Small animal)	Cell-Laden	hPDLSCs, HUVECs, Pericytes	Extrusion-based	Alginate bioink + CPC/Metformin scaffold	NaturalPolymer-CeramicComposite	Enhanced bone, vasculature, and nerve regeneration via tri-culture and metformin release
68	Chen J et al. (2024)	China	Multi-Tissue Constructs	Cranium,mandible and teeth	Level III	Preclinical (Large animal)	Scaffold-Assisted	Stem cells (in vitro)	Extrusion-based	xTDM/PCL scaffold + ceria nanoparticles	NaturalPolymer-CeramicComposite	Enhanced osteogenic gene expression; M2 macrophage polarization; accelerated bone & PDL-like tissue formation
69	Corzo IJM et al. (2024)	Brazil	Dental Pulp	Dental Pulp	Level I	In Vitro	Cell-Laden	DPSCs	Extrusion-based	CMC-Laponite hydrogel	NaturalPolymer-CeramicComposite	Excellent printability and biocompatibility with DPSCs; high cell viability
70	Khademi A et al. (2025)	Iran	Dental Pulp	Dental Pulp	Level I	In Vitro	Cell-Laden	Not Stated	Extrusion-based	Alginate-Gelatin-CaP hydrogel	NaturalPolymer-CeramicComposite	Optimal 4 wt% CaP loading enhanced mechanical properties and bioactivity
71	Qian Y et al. (2023)	China	Dental Pulp	Dental Pulp	Level I	Preclinical (Large animal)	Cell-Laden	hDPSCs	SLA/DLP	GelMA bioink	NaturalPolymer	Full-length dental pulp regeneration with vascularization and neurogenesis
72	Yu H et al. (2019)	China	Dental Pulp	Dental Pulp	Level I	In Vitro	Scaffold-Assisted	hDPSCs	Extrusion-based	Alginate/Gelatin scaffold	NaturalPolymer-CeramicComposite	Enhanced proliferation and osteogenic/odontogenic differentiation of hDPSCs
73	Duarte Campos DF et al. (2020)	Germany	Dental Pulp	Dental Pulp	Level I	Proof-of-Concept	Cell-Laden	hDPCs, HUVECs	Inkjet-based	Collagen-Agarose bioink	NaturalPolymer-CeramicComposite	Stable construct with no contraction; supported vasculogenesis; proof-of-concept for in situ root canal printing
74	Lin YT et al. (2021)	Taiwan	Dentin	Dentin	Level I	In Vitro	Cell-Laden	hDPSCs	Extrusion-based	GelMA/Calcium Silicate bioink	Natural-CeramicComposite	Enhanced odontogenic differentiation & mineralization; >90% cell viability
75	Kim et al. (2022)	South Korea	Dentin	Dentin	Level I	Preclinical (Small animal)	Cell-Laden	hDPSCs	Extrusion-based	dECM/β-TCP bioink	NaturalPolymer-CeramicComposite	Enhanced osteo/odontogenic differentiation and ectopic mineralization
76	Tien N et al. (2021)	China	Dentin	Dentin	Level I	Preclinical (Small animal)	Scaffold-Assisted	hDPSCs	Extrusion-based	CA-coated MTA/PCL scaffold	Synthetic-CeramicComposite	Enhanced VEGF adsorption, angiogenesis, and osteogenic/odontogenic differentiation of hDPSCs
77	Athirasala A et al. (2018)	USA	Dentin-Pulp Complex	Dentin-Pulp Complex	Level II	In Vitro	Cell-Laden	SCAP, OD21	Extrusion-based	Dentin-derived hydrogel bioink	NaturalPolymer	High viability (>85%); supported odontogenic differentiation and mineralization
78	Choi D et al. (2022)	South Korea	Dentin-Pulp Complex	Dentin-Pulp Complex	Level II	In Vitro	Scaffold-Assisted	hDPSCs	Extrusion-based	GelMA hydrogel ± MTA	NaturalPolymer	Promoted odontogenic differentiation of hDPSCs; enhanced mineralization
79	Han J et al. (2019)	South Korea	Dentin-Pulp Complex	Dentin-Pulp Complex	Level II	In Vitro	Hybrid	hDPSCs	Extrusion-based	Fibrin/Gel/HA/Glycerol bioink + PCL scaffold	NaturalPolymer-CeramicComposite	Formation of dentin-pulp complex with localized differentiation; >88% cell viability
80	Han J et al. (2021)	South Korea	Dentin-Pulp Complex	Dentin-Pulp Complex	Level II	In Vitro	Hybrid	hDPSCs	Extrusion-based	Fibrin/Gel/HA/Glycerol/DDMp bioink + PCL scaffold	NaturalPolymer-CeramicComposite	Enhanced odontogenic differentiation in patient-specific shape; >95% cell viability
81	Park JH et al. (2020)	USA	Dentin-Pulp Complex	Dentin-Pulp Complex	Level II	In Vitro	Cell-Laden	hDPSCs	Extrusion-based	GelMA/HAp/Glycerol bioink + BMP peptide	NaturalPolymer-CeramicComposite	Accelerated odontogenic differentiation
82	Mohabatpour F et al. (2023)	Canada	Enamel	Enamel	Level I	In Vitro	Cell-Laden	HAT-7 cells	Extrusion-based	Alginate-CMC bioink	NaturalPolymer	Promoted ameloblast differentiation and mineral deposition
83	Dai Y et al. (2025)	Singapore	Gingiva	Gingiva	Level I	In Vitro	Cell-Laden	Human gingival cells	Extrusion-based	Polysaccharide/Fibrinogen bioink	NaturalPolymer	Formation of personalized full-thickness gingival tissue; high cell viability & layered structure
84	Rabel K et al. (2024)	Germany	Gingiva	Gingiva	Level I	In Vitro	Scaffold-Assisted	hGFs	SLA/DLP	Dental Restorative Materials (Methacrylate polymers, hybrid ceramics, 3Y-TZP)	Synthetic / CeramicComposite	3D printed surfaces impaired gingival fibroblast functions critical for soft tissue integration
85	Heo G et al. (2025)	South Korea	Gingiva	Gingiva	Level I	Preclinical (Small animal)	Cell-Laden	hGFs	Extrusion-based	Collagen bioink + EPA/DHA	NaturalPolymer	Enhanced collagen deposition and vascularization in vivo; improved cell alignment
86	Yi K et al. (2022)	China	Gingiva	Gingiva	Level I	Preclinical (Small animal)	Cell-Laden	hGFs	Extrusion-based	Alginate/Gelatin bioink + i-PRF	NaturalPolymer	Promoted sustained growth factor (GF) release and angiogenesis for soft tissue regeneration
87	Liu P et al. (2023)	China	Gingiva	Gingiva	Level I	Preclinical (Large animal)	Cell-Laden	GFs	Extrusion-based	ADM/gelatin/alginate bioink	NaturalPolymer	Increased keratinized gingival augmentation with improved tissue integration
88	Cho H et al. (2016)	USA	Periodontal Complex	Single-Component (Cementum)	Level II	In Vitro	Scaffold-Assisted	PDLSCs	Extrusion-based	PCL scaffold + PLGA microspheres (CTGF/BMP-2/BMP-7)	NaturalPolymer	BMP-7 promoted integrated cementum formation with high CEMP1 expression
89	Han P et al. (2024)	Australia	Periodontal Complex	Multi-Component (Alveolar Bone, PDL, Cementum)	Level III	In Vitro	Cell-Free	hBFP-MSCs	Extrusion-based	GelMA bioink + hPDLCs-sEVs	NaturalPolymer	Enhanced MSC differentiation toward periodontal lineages (osteogenic/cementogenic/ligamentous)
90	Lin HH et al. (2021)	Taiwan	Periodontal Complex	Single -Component (PDL)	Level II	In Vitro	Scaffold-Assisted	PDL cells	Extrusion-based	Collagen-based microfibrous scaffold	NaturalPolymer	Enhanced PDL cell adhesion, viability, and pro-regenerative gene expression under shear stress
91	Ma Y et al. (2015)	China	Periodontal Complex	Multi-Component	Level III	In Vitro	Cell-Laden	hPDLSCs	Inkjet-based	GelMA/PEGDMA bioink	Natural-SyntheticPolymerComposite	Screening ECM for hPDLSC response; cell viability & spreading decreased with increasing PEG ratio
92	Ono T et al. (2021)	Japan	Periodontal Complex	Single -Component (PDL)	Level II	In Vitro	Cell-Laden	Human PDL cell line	Needle-array bioprinting	Cell spheroid-based bio-ink + HAp/Ti core	Ceramic-MetalComposite	3D-bioprinted structures functioned similarly to PDL; HA core enhanced PDL-related marker expression
93	Peluso V et al. (2025)	Italy	Periodontal Complex	Multi-Component (Alveolar Bone, PDL, Cementum)	Level III	In Vitro	Scaffold-Assisted	PDLSCs, MG63 cells	Extrusion-based	PCL scaffold + Chitosan network	Synthetic-NaturalPolymerComposite	Enhanced PDLSC proliferation and osteogenic differentiation with antimicrobial activity; scaffold designed for periodontal complex regeneration
94	Porta M et al. (2020)	Italy	Periodontal Complex	Multi-Component (Alveolar Bone, Cementum)	Level III	In Vitro	Scaffold-Assisted	Human osteosarcoma cells (U2OS)	Extrusion-based	PCL + Sr-doped nHAp	Synthetic-CeramicComposite	Multi-layer scaffold promoted osteogenic mineralization; design mimics alveolar bone-cementum interface
95	Thattaruparambil Raveendran N et al. (2019)	Australia	Periodontal Complex	Multi-Component	Level III	In Vitro	Cell-Laden	PDLCs	Extrusion-based	GelMA bioink	NaturalPolymer	High cell viability and proliferation achieved with optimized bioprinting parameters
96	Vurat MT et al. (2020)	Turkey	Periodontal Complex	Multi-Component (Alveolar Bone, PDL)	Level III	In Vitro	Cell-Laden	hPDLFs, hOBs	Extrusion-based	GelMA-HAp-MNP bioink	NaturalPolymer-CeramicComposite	Viable multicellular microtissue with cell migration between PDL and bone layers
97	de Souza Araújo IJ et al. (2024)	USA	Periodontal Complex	Single -Component (PDL)	Level II	Preclinical (Small animal)	Cell-Laden	PDLSCs	Extrusion-based	Collagen bioink	NaturalPolymer	Osteogenic differentiation and PDL-like tissue formation; high cell viability (>95%)
98	Blaudez F et al. (2023)	Australia	Periodontal Complex	Multi-Component (Alveolar Bone, PDL, Cementum)	Level III	Preclinical (Small animal)	Scaffold-Assisted	Human osteoblasts, PDL cells	Melt Electrowriting	PCL scaffold + decellularized ECM	Synthetic-NaturalPolymerComposite	Enhanced periodontal regeneration with new cementum and PDL formation; reduced ankylosis
99	Costa PF et al. (2014)	Australia	Periodontal Complex	Multi-Component (Alveolar Bone, PDL, Cementum)	Level III	Preclinical (Small animal)	Hybrid	Human osteoblasts, PDL cells	FDM + Melt Electrowriting	Biphasic PCL scaffold + CaP coating + PDL cell sheet	Synthetic-CeramicComposite	Enhanced hierarchical periodontal regeneration; increased bone formation & vascularized attachment
100	Lee UL et al. (2021)	South Korea	Periodontal Complex	Single -Component (PDL)	Level II	Preclinical (Small animal)	Hybrid	hPDLSCs	Extrusion-based	Collagen bioink + 3D printed Ti scaffold	NaturalPolymer-MetalComposite	Bioprinting enabled aligned PDL-like tissue (91.2% interface) with periostin, CEMP1, vWF expression
101	Ma Y et al. (2023)	China	Periodontal Complex	Multi-Component	Level III	Preclinical (Small animal)	Cell-Laden	Dental follicle cells	SLA/DLP	Biomimetic peridontium patches (BPPs)	NaturalPolymer	Functional periodontal reconstruction with biomimetic 'sandwich structures' and correctly oriented fibers; regenerative periodontium supported stable tooth movement under orthodontic force.
102	Wang CY et al. (2021)	Taiwan	Periodontal Complex	Multi-Component (Alveolar bone, cementum, PDL and gingiva)	Level III	Preclinical (Small animal)	Cell-Laden	Gingival fibroblasts	Extrusion-based	Collagen/SrCS bi-layer scaffold	NaturalPolymer-CeramicComposite	Bi-layer scaffold for GTR enhanced osteogenesis in an osteoporotic model; designed for periodontal complex regeneration
103	Kim MG et al. (2025)	South Korea	Periodontal Complex	Single -Component (PDL)	Level II	Preclinical (Large animal)	Scaffold-Assisted	Host cell recruitment	Solvent Casting	PCL scaffold	SyntheticPolymer	Regulated PDL fiber orientation and facilitated functional restoration; significant bone formation
104	Miao G et al. (2023)	China	Periodontal Complex	Multi-Component (Alveolar bone, PDL and gingiva)	Level III	Preclinical (Large animal)	Cell-Laden	mBMSCs	Extrusion-based	GelMA/alginate bioink + Bioactive glass microspheres + BMP2/PDGF	NaturalPolymer-CeramicComposite	Significant regeneration of gingival tissue, periodontal ligament, and alveolar bone; reconstructed periodontal structure
105	Yang X et al. (2023)	China	Periodontal Complex	Multi-Component (Alveolar Bone, PDL)	Level III	Preclinical (Large animal)	Cell-Laden	DFCs	DLP + DIW	GelMA bioink + dECM	NaturalPolymer	Regenerated functional periodontal tissues with aligned fibers, bone mineralization, and reduced inflammation
106	Chen RS et al. (2021)	Taiwan	Whole Tooth	Whole Tooth	Level IV	Preclinical (Large animal)	Scaffold-Assisted	Canine DPSCs	Extrusion-based	HAp/PLA scaffold	Synthetic-CeramicComposite	Enhanced mineralization for tooth regeneration; scaffolds not fully absorbed
107	Huang Y et al. (2023)	China	Tooth Root	Tooth Root	Level IV	Preclinical (Large animal)	Scaffold-Assisted	DFCs	Extrusion-based	Polymer + TDM scaffold	NaturalPolymer-CeramicComposite	Regenerated native-like tooth root anatomy and physiology; promoted biomimetic mineralization & angiogenesis
ABBREVIATIONS- 3Y-TZP: 3 mol% Yttria-Stabilized Tetragonal Zirconia Polycrystal; 58sBG: 58S Bioactive Glass; A-W: Apatite-Wollastonite; aBMSCs: Alveolar Bone Marrow Stromal Cells; ADM: Acellular Dermal Matrix; ADSCs: Adipose-Derived Stem Cells; ALP: Alkaline Phosphatase; AMP: Amorphous Magnesium Phosphate; BMP: Bone Morphogenetic Protein; BMSCs: Bone Marrow Stromal Cells; BPPs: Biomimetic Periodo…
